# Supplementary material for: Invasiveness of Escherichia coli Is Associated with an IncFII Plasmid
Source: Pathogens. 2021 Dec 20;10(12):1645. doi: 10.3390/pathogens10121645 (PMC8707275; doi:10.3390/pathogens10121645)
Supplement: Supplementary file 1 [file pathogens-10-01645-s001.zip]

Archive with 1 entries (1 files):
- pathogens-1500417-supplementary.pdf
